# Supplementary material for: Near-Infrared Spectroscopy for Neonatal Sleep Classification
Source: Sensors (Basel). 2024 Oct 31;24(21):7004. doi: 10.3390/s24217004 (PMC11548375; doi:10.3390/s24217004)
Supplement: Supplementary file 1 [file sensors-24-07004-s001.zip]

Archive with 1 entries (1 files):
- sensors-3245812-supplementary.pdf
